# Supplementary material for: Optimization of a Monopolar Electrode Configuration for Hybrid Electrochemical Treatment of Real Washing Machine Wastewater
Source: Int J Mol Sci. 2025 Jul 4;26(13):6445. doi: 10.3390/ijms26136445 (PMC12249797; doi:10.3390/ijms26136445)
Supplement: Supplementary file 1 [file ijms-26-06445-s001.zip]

Archive with 1 entries (1 files):
- ijms-3735512-supplementary.pdf
